# Supplementary material for: Spatial parasitology and the unmapped human helminthiases
Source: Parasitology. 2023 Jan 12;150(4):391–9. doi: 10.1017/S0031182023000045 (PMC10090474; doi:10.1017/S0031182023000045)
Supplement: Supplementary file 1 [file S0031182023000045sup.zip]

Archive with 2 entries (2 files):
- S0031182023000045sup001.docx
- S0031182023000045sup002.docx
